# Supplementary material for: The Impact of Allicin on the Growth of Clostridium spp. in the Digestive Track of Quails
Source: Animals (Basel). 2025 Mar 21;15(7):906. doi: 10.3390/ani15070906 (PMC11988147; doi:10.3390/ani15070906)
Supplement: Supplementary file 1 [file animals-15-00906-s001.zip]

Archive with 4 entries (4 files):
- File S1. Feed components.pdf
- File S2. Primers and probes sequences.pdf
- File S3. The  level of Clostridium spp. contamination.xlsx
- File S4. Detailed information on the 16S rDNA analysis results.pdf
