# Supplementary material for: The Impact of Allicin on the Growth of Clostridium spp. in the Digestive Track of Quails
Source: Animals (Basel). 2025 Mar 21;15(7):906. doi: 10.3390/ani15070906 (PMC11988147; doi:10.3390/ani15070906)
Supplement: Supplementary file 1 [file animals-15-00906-s001.zip › File S3. The level of Clostridium spp. contamination.xlsx]

## Sheet: Arkusz1
Groups/ Number of samples	I						0-
	1	0.1	0.01	0.001	0.0001	1e-05			Group	log cfu/g
1	1	1	0	0	0	0			G1	1
2	1	1	0	0	0	0			G1	1
3	1	1	1	0	0	0			G1	2
4	1	1	0	0	0	0			G1	1
5	1	1	1	1	1	1			G1	5
6	1	1	1	1	1	1			G1	5
7	1	1	1	0	0	0			G1	2
8	1	1	1	0	0	0			G1	2
	II								G2	0
	1	0.1	0.01	0.001	0.0001	1e-05			G2	4
	1	0	0	0	0	0			G2	0
1	1	0	0	0	0	0			G2	4
2	1	1	1	1	1	0			G2	0
3	1	1	1	1	1	0			G2	1
4	1	0	0	0	0	0			G2	1
5	1	1	0	0	0	0			G2	1
6	1	1	0	0	0	0			G3	4
7	1	1	0	0	0	0			G3	0
8	0	0	0	0	0	0			G3	1
	III								G3	1
	1	0.1	0.01	0.001	0.0001	1e-05			G3	2
1	1	1	1	1	1	0			G3	2
2	0	0	0	0	0	0			G3	0
3	1	1	0	0	0	0			G3	2
4	1	1	0	0	0	0			G4	1
5	1	1	1	0	0	0			G4	0
6	1	1	1	0	0	0			G4	2
7	1	0	0	0	0	0			G4	0
8	1	1	1	0	0	0			G4	0
	IV								G4	1
	1	0.1	0.01	0.001	0.0001	1e-05			G4	1
1	1	1	0	0	0	0			G4	1
2	0	0	0	0	0	0
3	1	1	1	0	0	0
4	0	0	0	0	0	0
5	0	0	0	0	0	0
6	1	1	0	0	0	0
7	1	1	0	0	0	0
8	1	1	0	0	0	0

## Sheet: I vs IV
Groups/Number of samples	I
I	1	0.1	0.01	0.001	0.0001	1e-05
1	1	1	0	0	0	0		21+	27-		chi square	11.151
2	1	1	0	0	0	0					p-value	0.00083986
3	1	1	1	0	0	0
4	1	1	0	0	0	0
5	1	1	1	1	1	1
6	1	1	1	1	1	1
7	1	1	1	0	0	0
8	1	1	1	0	0	0
IV	1	0.1	0.01	0.001	0.0001	1e-05
1	1	1	0	0	0	0		11+	37-
2	0	0	0	0	0	0
3	1	1	1	0	0	0
4	0	0	0	0	0	0
5	0	0	0	0	0	0
6	1	1	0	0	0	0
7	1	1	0	0	0	0
8	1	1	0	0	0	0
8
	III
miano	1	0.1	0.01	0.001		1e-05
1	1	1	1	1	1	0
2	0	0	0	0	0	0
3	1	1	0	0	0	0
4	1	1	0	0	0	0
5	1	1	1	0	0	0
6	1	1	1	0	0	0
7	1	0	0	0	0	0
8	1	1	1
	IV

## Sheet: I vs III
Groups/Number of samples	I
I	1	0.1	0.01	0.001	0.0001	1e-05
1	1	1	0	0	0	0
2	1	1	0	0	0	0			27+		chi square	0.171
3	1	1	1	0	0	0			21-		p-value	0.6792246
4	1	1	0	0	0	0
5	1	1	1	1	1	1
6	1	1	1	1	1	1
7	1	1	1	0	0	0
8	1	1	1	0	0	0
III	1	0.1	0.01	0.001	0.0001	1e-05
1	1	1	1	1	1	0
2	0	0	0	0	0	0			19+
3	1	1	0	0	0	0			29-
4	1	1	0	0	0	0
5	1	1	1	0	0	0
6	1	1	1	0	0	0
7	1	0	0	0	0	0
8	1	1	1	0	0	0

## Sheet: I vs II
Groups/Number of samples	I
I	1	0.1	0.01	0.001	0.0001	1e-05			21+	27-		chi square	0.007
1	1	1	0	0	0	0						p-value	0.93332199
2	1	1	0	0	0	0
3	1	1	1	0	0	0
4	1	1	0	0	0	0
5	1	1	1	1	1	1
6	1	1	1	1	1	1
7	1	1	1	0	0	0
8	1	1	1	0	0	0
II	1	0.1	0.01	0.001	0.0001	1e-05
1	1	0	0	0	0	0			18+	24-
2	1	1	1	1	1	0
3	1	1	1	1	1	0
4	1	0	0	0	0	0
5	1	1	0	0	0	0
6	1	1	0	0	0	0
7	1	1	0	0	0	0
